# Supplementary material for: Single, Dual, and Triple Use of Cigarettes, e-Cigarettes, and Snus among Adolescents in the Nordic Countries
Source: Int J Environ Res Public Health. 2022 Jan 7;19(2):683. doi: 10.3390/ijerph19020683 (PMC8775390; doi:10.3390/ijerph19020683)
Supplement: Supplementary file 1 [file ijerph-19-00683-s001.zip]

Archive with 1 entries (1 files):
- ijerph-1515238-supplementary.pdf
